# Supplementary material for: Exploring the Multiple Roles of Notch1 in Biological Development: An Analysis and Study Based on Phylogenetics and Transcriptomics
Source: Int J Mol Sci. 2024 Jan 3;25(1):611. doi: 10.3390/ijms25010611 (PMC10778765; doi:10.3390/ijms25010611)
Supplement: Supplementary file 1 [file ijms-25-00611-s001.zip]

Archive with 7 entries (7 files):
- Figs. S1 Volcano plot of differential genes in Lr. Notch1 silencing transcriptome.pdf
- Table S1  The Notch protein accession numbers in all examined species.pdf
- Table S2  The conserved motifs discovered among the amino acid sequences of the Notch gene families from vertebrates and invertebrates using the MEME system.pdf
- Table S3  Lr-Notch1 PCRQ-PCR Primer.pdf
- Table S4  siRNA sequences..pdf
- Table S5  Q-PCR Primer..pdf
- Table S6  Notch signaling pathway related molecules.pdf
